# Supplementary material for: Identification and validation of an immune signature associated with EMT and metabolic reprogramming for predicting prognosis and drug response in bladder cancer
Source: Front Immunol. 2022 Jul 25;13:954616. doi: 10.3389/fimmu.2022.954616 (PMC9359097; doi:10.3389/fimmu.2022.954616)
Supplement: Supplementary file 5 [file Table_3.xlsx]

## Sheet: Sheet1
Table S3. EMT and metabolic gene sets for ssGSEA
Gene set	EMT	Amino acid	Carbohydrate	Energy	Lipid	Nucleotide	TCA cycle	Vitamin cofactor
Genes	ABI3BP	SLC3A2	PPP2R1A	PPP2R1A	HSD3B1	NT5C2	ACO2	NT5E
	ACTA2	GOT1	PPP2R1B	PPP2R1B	HSD3B2	NT5E	NDUFAB1	ABCD4
	ADAM12	GOT2	PGD	ADRA2A	AP2A1	ADA	ATP5G1	AOX1
	ANPEP	ACAD8	PGLS	PRKAA2	AP2A2	ADK	ATP5G2	AKR1B10
	APLP1	ACADSB	AAAS	PRKAB2	AP2B1	AGXT2	ATP5G3	AKR1C1
	AREG	NDUFAB1	GOT1	PRKAG2	AP2M1	AMPD1	ATP5A1	AKR1C3
	BASP1	ASPA	GOT2	ACLY	A2M	AMPD2	ATP5B	AKR1C4
	BDNF	AGXT2	AKR1A1	CHRM3	AP2S1	AMPD3	ATP5D	APOA1
	BGN	GPT	AKR1B1	SLC25A4	PRKAA2	APRT	ATP5E	APOA2
	BMP1	ARG2	ALDOA	SLC25A5	PRKAB2	UPB1	ATP5F1	APOA4
	CADM1	ARG1	ALDOB	SLC25A6	PRKAG2	CAT	ATP5C1	APOB
	CALD1	ASL	ALDOC	ADIPOQ	ABCB11	CDA	ATP5I	APOC2
	CALU	ASNS	AMY2B	ARL2	ABCA1	DCK	ATP5J2	APOC3
	CAP2	ASS1	AMY2A	CACNA1A	ABCG5	DCTD	ATP5L	APOE
	CAPG	SAT1	AMY1A	CACNA1E	ABCG8	DGUOK	ATP5O	APOM
	CCN1	TAT	NAGLU	CACNB2	DBI	DPYD	ATP5H	HLCS
	CCN2	BCAT2	ARSB	CACNB3	ACADL	DPYS	ATP5J	BST1
	CD44	BCAT1	B3GAT1	ACACB	ACADM	ENTPD1	ATP5S	BTD
	CD59	BCKDK	B3GAT2	ADCY1	ACADS	ENTPD2	BSG	MTHFD1
	CDH11	BHMT	B3GAT3	ADCY2	ACADVL	ENTPD3	SDHC	CD38
	CDH2	BBOX1	B3GNT1	ADCY3	ACHE	ENTPD4	NDUFAF1	CTRC
	CDH6	CBS	B3GNT2	ADCY4	ACLY	ENTPD5	CS	ACACB
	COL11A1	CNDP2	B3GNT3	ADCY5	SCD	ENTPD6	COX7A2L	CLPS
	COL12A1	CTH	B4GALT1	ADCY6	NDUFAB1	GLRX	COX5A	CYP24A1
	COL16A1	CPS1	B4GALT2	ADCY7	AGPS	GMPR	COX5B	CYP27B1
	COL1A1	CRYM	B4GALT3	ADCY8	PLIN2	GMPR2	COX6A1	CYP8B1
	COL1A2	CSAD	B4GALT4	ADCY9	FDXR	GPX1	COX6B1	CTRB1
	COL3A1	CDO1	B4GALT5	PFKFB1	FDX1	GMPS	COX6C	CYB5A
	COL4A1	HIBADH	B4GALT6	FASN	GLA	GDA	COX7B	SLC25A19
	COL4A2	ALDH7A1	B4GALT7	GNA11	AHR	HPRT1	COX7C	DHFR
	COL5A1	AMD1	GLB1	GNA14	AKR1C1	IMPDH1	COX8A	FASN
	COL5A2	HDC	GUSB	GNA15	AKR1C2	IMPDH2	COX11	SLC19A1
	COL5A3	ODC1	CALM1	GNAS	AKR1C3	AK1	COX4I1	FOLR2
	COL6A2	DDC	CD44	GNB1	AKR1C4	AK2	CYC1	ALDH1L1
	COL6A3	ALDH9A1	SLC25A12	GNB2	AKR1D1	AK5	CYCS	MTHFS
	COL7A1	GLUD1	SLC25A13	GNB3	ALB	CMPK1	SDHA	SLC25A16
	COL8A2	GLUD2	CRYL1	GNB4	AKR1B1	GUK1	SDHB	GPHN
	COLGALT1	QDPR	DERA	GNGT1	ABCD1	TK2	SDHD	SHMT1
	COMP	SLC25A10	ALDH1A1	GNG3	AMACR	DTYMK	DLD	SHMT2
	COPA	DLD	SORD	GNG4	AGT	NME1	ETFA	GPC1
	CRLF1	DBH	SLC25A10	GNG5	ANGPTL3	NME2	ETFB	GPC3
	CTHRC1	SHFM1	SLC26A2	GNG7	ANGPTL4	NME4	FH	GPC4
	CXCL1	FAH	ENO1	GNG8	APOA1	NUDT5	IDH3A	GPC5
	CXCL12	IL4I1	ENO3	GNG10	APOA2	PNP	IDH3B	GPC6
	CXCL6	FOLH1	ENO2	GNG11	APOA4	PPAT	IDH3G	GSTO1
	CXCL8	FTCD	EXT1	GNG12	APOB	GART	IDH2	SLC2A1
	DAB2	GAMT	EXT2	GNG13	APOC1	PFAS	LDHA	SLC2A3
	DCN	GATM	FBP1	GNGT2	APOC2	PAICS	LDHB	GIF
	DKK1	GCDH	FBP2	GNAI1	APOC3	ADSL	LDHC	LDLR
	DPYSL3	GCSH	PFKFB1	GNAI2	APOC4	ATIC	LDHAL6B	LGMN
	DST	GLDC	PFKFB2	GNAQ	APOE	ADSS	GLO1	LPL
	ECM1	AMT	PFKFB3	GCGR	APOF	CAD	LRPPRC	PNLIP
	ECM2	CGA	PFKFB4	GCG	ACER3	UMPS	MDH2	LRP1
	EDIL3	GNMT	FGF21	FFAR1	LPA	DHODH	SLC16A1	LRP2
	EFEMP2	GLUL	FMOD	SLC2A1	ARF1	RRM1	SLC16A8	MCCC1
	ELN	GLS	GAPDH	SLC2A2	ARF3	RRM2	SLC16A3	MCCC2
	EMP3	GLS2	GAPDHS	INS	ARNT2	TXN	NDUFA7	MTR
	ENO2	SHMT1	G6PD	ITPR3	ARNT	TXNRD1	NDUFC2	SLC25A32
	FAP	GCLM	GPI	KCNJ11	ARSA	TYMP	NDUFA12	MOCS3
	FAS	GCLC	G6PC	PRKAR1A	ARSB	TYMS	NDUFB3	ABCC1
	FBLN1	HAO1	GALNS	PRKAR1B	ARSD	UCK1	NDUFA6	MOCS2
	FBLN2	HSD17B10	GALK1	PRKAR2A	ARSE	UCK2	NDUFB4	MTHFD2
	FBLN5	HGD	GALT	PRKAR2B	ARSF	UPP1	NDUFA13	MTHFR
	FBN1	HNMT	GALE	PRKACA	ASAH1	XDH	NDUFB6	MTRR
	FBN2	HPD	GCKR	PRKACB	SMPD1	TK1	NDUFB7	MUT
	FERMT2	HAL	AGL	PRKACG	ACOT7	ITPA	NDUFB9	QPRT
	FGF2	UROC1	GNS	PRKCA	CEL	AK7	NDUFA2	COASY
	FLNA	IDO1	GLCE	PKLR	BDH1	NT5C	NDUFA3	CYB5R3
	FMOD	INMT	GBE1	MARCKS	GLB1	NT5M	NDUFB8	NNMT
	FN1	DIO3	GYG1	MLX	BHMT	ADSSL1	NDUFB10	ENPP1
	FOXC2	IVD	GNPDA1	PPP2CA	BMX	UPP2	NDUFB2	ENPP2
	FSTL1	GCAT	GPC1	PPP2CB	CYP11A1	NT5C1A	NDUFC1	ENPP3
	FSTL3	CKB	GPC3	PLCB1	CYP39A1	NT5C1B	NDUFA1	NAMPT
	FUCA1	CKM	GPC4	PLCB2	ACOT12	DUT	NDUFB1	PCCA
	FZD8	CKMT2	GPC5	PLCB3	CRAT	NUDT13	NDUFS5	PCCB
	GADD45A	CKMT1A	GPC6	AGPAT1	B4GALNT1	POMP	NDUFB5	PDXK
	GADD45B	KYNU	SLC2A1	RAP1A	ACOX1	NUDT1	NNT	HSPG2
	GAS1	SLC7A5	SLC2A2	AHCYL1	ACOX2	ADAL	NDUFS1	PTGS2
	GEM	LIAS	SLC2A3	STK11	ACOX3	DDX31	NDUFV1	PANK2
	GJA1	LIPT1	SLC2A4	SYT5	CAV1	ENTPD7	NDUFS2	PANK3
	GLIPR1	GSTZ1	SLC2A5	TALDO1	NFYB	ENTPD8	NDUFA10	PANK4
	GPC1	SLC45A2	GYG2	TKT	CREBBP	GSR	NDUFA9	ACP5
	GPX7	AIMP1	GYS1	VAMP2	CD36	LHPP	NDUFA5	NADK
	GREM1	AIMP2	GYS2	MLXIPL	CDS1	NUDT15	NDUFS3	PARP4
	HTRA1	EEF1E1	HAS1	ADIPOR1	CDS2	NUDT16	NDUFV2	PTGIS
	ID2	MCCC1	HAS2	ADIPOR2	UGCG	CTPS2	NDUFS8	PC
	IGFBP2	MCCC2	HAS3	GNG2	CETP	RRM2B	NDUFS7	RBP1
	IGFBP3	MTR	HEXA	ADRA2C	ACOT9	DCTPP1	NDUFA4	RBP2
	IGFBP4	MAT1A	HEXB	CACNA2D2	CCNC	NUDT18	NDUFS6	RBP4
	IL15	ALDH6A1	HMMR	ARL2BP	UGT8	NUDT9	NDUFV3	SDC1
	IL32	MTAP	NDST1	CACNA1C	BCHE		NDUFA8	SDC2
	IL6	MTRR	NDST2	GLP1R	CIDEA		NDUFS4	SDC3
	INHBA	NAALAD2	HK1	AKAP5	CLOCK		OGDH	SDC4
	ITGA2	NNMT	HK2	KCNS3	CPNE1		DLST	SLC5A6
	ITGA5	NQO1	HK3	IQGAP1	CPNE3		DLAT	LRP12
	ITGAV	OAT	HYAL2	KCNB1	CPNE6		PDHA1	SLC23A1
	ITGB1	OAZ2	IDS	KCNG2	CPNE7		PDHB	SLC23A2
	ITGB3	OAZ3	IDUA	GNB5	ACACB		PDHX	TCN1
	ITGB5	OAZ1	NUP160	RAPGEF3	POMC		PDK1	TCN2
	JUN	DBT	PFKM	SNAP25	CLPS		PDK2	SLC19A2
	LAMA1	BCKDHA	PFKL	STXBP1	COQ3		PDK3	PRSS1
	LAMA2	BCKDHB	PFKP	CACNA1D	COQ6		PDK4	PRSS3
	LAMA3	AZIN1	PRKACA	ABCC8	COQ7		PDP1	TTR
	LAMC1	SLC25A21	PRKACB	ACACA	CYP1A1		PDP2	VNN1
	LAMC2	OGDH	PRKACG	ITPR2	CYP1A2		PPARD	VNN2
	LGALS1	DLST	KERA	ITPR1	CYP1B1		RXRA	GC
	LOX	DLAT	KHK	PPP2R5D	CYP27A1		SUCLA2	LRAT
	LOXL1	PDHA1	PHKA1	STX1A	CYP46A1		SUCLG2	AMN
	LOXL2	PDHB	PHKA2	RAPGEF4	CYP4B1		SCO1	PARP9
	LRP1	PDHX	PHKB	KCNC2	CYP4A11		SCO2	BCMO1
	LRRC15	SLC25A15	PHKG1		CYP51A1		SUCLG1	BCO2
	LUM	SLC25A2	PHKG2		CYP7A1		SURF1	GSTO2
	MAGEE1	OTC	PRPS1		CYP7B1		TRAP1	MMAA
	MATN2	DAO	PRPS2		CYP8B1		UCP1	MMAB
	MATN3	DDO	PRPS1L1		CYP2C8		UCP2	NMNAT1
	MCM7	PAH	PKLR		CYP2C9		SLC25A27	NMNAT2
	MEST	PCBD1	LALBA		CYP2C19		UQCRC1	PNPO
	MFAP5	PNMT	LCT		CYP4F2		UQCRC2	RDH11
	MGP	PAPSS1	LUM		CYP4F3		UQCRB	RFK
	MMP1	PYCR1	GAA		CYP4F11		UQCRH	THTPA
	MMP14	PRODH	MAN2B1		CYP2J2		UQCRFS1	AGRN
	MMP2	PSMC5	MAN2B2		CYP11B1		UQCRQ	LRP10
	MMP3	PSMA8	MAN2C1		CYP11B2		UQCR10	LRP8
	MSX1	ALDH4A1	SLC25A11		CYP21A2		UQCR11	NMNAT3
	MXRA5	OCA2	MANBA		CPT1A		ACAD9	PPCS
	MYL9	RPS4Y2	MDH1		CPT2		NDUFAF4	TPK1
	MYLK	SLC6A7	MDH2		CYP17A1		NUBPL	VKORC1
	NID2	SLC6A8	MGAM		CPT1B		NDUFB11	PPCDC
	NNMT	SLC6A11	OGN		CYP19A1		COX18	FLAD1
	NOTCH2	SLC6A12	ABCC5		MED17		TACO1	NADSYN1
	NT5E	AHCY	NUP107		MED7		LDHAL6A	FPGS
	NTM	SECISBP2	NUP153		SPTLC3		NDUFA11	AASDHPPT
	OXTR	EEFSEC	NUP214		FITM2		ECSIT	SLC19A3
	P3H1	PHGDH	SLC9A1		CTGF		NDUFAF3	SLC46A1
	PCOLCE	PSPH	NUP37		PCYT1A		COX16	CYP2R1
	PCOLCE2	PSAT1	NUP43		PCYT1B		COX19	APOA1BP
	PDGFRB	SLC5A5	NUP50		MID1IP1		COQ10A	ALDH1L2
	PDLIM4	AANAT	NUP62		ALDH7A1		COQ10B	MMADHC
	PFN2	PIPOX	NUP88		DAB1		D2HGDH	CD320
	PLAUR	AGMAT	OMD		GNPAT		ADHFE1	CTRB2
	PLOD1	SRM	PPP2CA		MLYCD		L2HGDH	CUBN
	PLOD2	SMS	PPP2CB		DECR1		NDUFAF2	DHFRL1
	PLOD3	AGXT	HSPG2		DGAT1		TMEM126B	GPC2
	PMEPA1	SQRDL	ACAN		ALDH3B1		PDPR	GPIHBP1
	PMP22	SUOX	NCAN		ALDH3B2		SLC25A14	LMBRD1
	POSTN	DARS	VCAN		HSD17B1		UCP3	MMACHC
	PPIB	EPRS	PGK1		HSD17B2		ETFDH	MOCOS
	PRRX1	IARS	PGK2		HSD17B3		HAGH	NFS1
	PRSS2	KARS	PGM1		HSD17B4			NUDT12
	PTHLH	MARS	BGN		HSD17B8			PARP10
	PTX3	QARS	DCN		DHCR7			PARP14
	PVR	RARS	PYGL		CBR1			PARP16
	QSOX1	SARS	PYGM		DHCR24			PARP6
	RGS4	TDO2	PYGB		HSD11B1			PARP8
	RHOB	SERINC3	PGAM1		HSD11B2			PDZD11
	SAT1	SERINC1	PGAM2		EBP			RFT1
	SCG2	ACAT1	BPGM		HADHA			PLB1
	SDC1	TST	PCK1		HADHB			NAPRT1
	SDC4	TMLHE	PCK2		ECHS1			SLC22A13
	SERPINE1	TXNRD1	PAPSS1		EHHADH			UBIAD1
	SERPINE2	TSHB	PRELP		ETNK1			VKORC1L1
	SERPINH1	TYRP1	PC		ETNK2			MTHFD2L
	SFRP1	DCT	RAE1		ELOVL1			SLC5A8
	SFRP4	TYR	RANBP2		ELOVL2			CARKD
	SGCB	PSMD14	RPIA		ELOVL3			MTHFD1L
	SGCD	NAGS	SLC26A1		ELOVL4			ACACA
	SGCG	HIBCH	SDC1		MVD			PANK1
	SLC6A8	AASS	SDC2		TM7SF2			MOCS1
	SLIT2	AADAT	SDC3		SQLE
	SLIT3	KMO	SDC4		LSS
	SNAI2	ACMSD	ST3GAL1		ESRRA
	SNTB1	RPS10	ST3GAL2		FAAH
	SPARC	RPS11	ST3GAL4		FABP4
	SPOCK1	RPS12	ST3GAL3		FABP7
	SPP1	RPS13	SLC5A1		FABP5
	TAGLN	RPS14	SLC5A2		FABP3
	TFPI2	RPS15	SLC5A3		FABP2
	TGFB1	RPS16	SLC5A4		FABP1
	TGFBI	RPS17	SGSH		FASN
	TGFBR3	RPS18	SI		FDFT1
	TGM2	RPS19	TALDO1		FGF21
	THBS1	RPS15A	TKT		ALOX5AP
	THBS2	RPS2	TPR		FDPS
	THY1	RPS20	TREH		CIDEC
	TIMP1	RPS21	SLC25A1		FURIN
	TIMP3	RPS23	NUP155		KDSR
	TNC	RPS24	RPS27A		FYN
	TNFAIP3	RPS25	UBA52		PIKFYVE
	TNFRSF11B	RPS26	CHIA		G0S2
	TNFRSF12A	RPS27	CHIT1		GALC
	TPM1	RPS27A	NUP133		GGPS1
	TPM2	RPS28	NUP54		GGT1
	TPM4	RPS29	NUPL1		GGT5
	VCAM1	RPS3	RPE		GK2
	VCAN	FAU	TPI1		GBA
	VEGFA	RPS3A	AGRN		CGA
	VEGFC	RPS4X	DCXR		GLIPR1
	VIM	RPS4Y1	EPM2A		GK
	WIPF1	RPS5	KIAA1199		GLTP
	WNT5A	RPS6	NUP205		GPD1
		RPS7	NHLRC1		GPD2
		RPS8	NUP93		PNPLA4
		RPS9	NUP98		GPX1
		RPSA	BCAN		GPX2
		RPLP0	SLC45A3		GPX4
		RPLP1	STAB2		TECR
		RPLP2	SEH1L		HAO2
		RPL10	ST3GAL6		HADH
		RPL10A	NUPL2		ALAS1
		RPL11	NUP85		HEXA
		RPL12	NUP35		HEXB
		RPL13	ADPGK		HMGCS2
		RPL13A	B3GNT4		HMGCS1
		RPL14	B3GNT7		HACL1
		RPL15	B3GALT6		HRASLS5
		RPL17	CSGALNACT1		HRASLS
		RPL18	CSGALNACT2		HRASLS2
		RPL18A	CHPF2		PLA2G16
		RPL19	CHSY1		EPHX2
		RPL21	CHPF		IDH1
		RPL22	CHSY3		IDI1
		RPL23	CHST1		IDI2
		RPL23A	CHST2		FABP6
		RPL24	CHST3		KPNB1
		RPL26	CHST5		INSIG1
		RPL26L1	CHST6		PRKACA
		RPL27	CHST7		PRKACB
		RPL27A	CHST9		PRKACG
		RPL28	CHST11		CSNK1G2
		RPL29	CHST12		CSNK2A2
		RPL3	CHST13		CSNK2B
		RPL3L	CHST14		GPCPD1
		RPL30	CSPG4		CHKB
		RPL31	CSPG5		CHKA
		RPL32	DSEL		MVK
		RPL34	DSE		PRKD1
		RPL35	GLB1L		PRKD3
		RPL35A	GLYCTK		PRKD2
		RPL36	GPC2		PTGR1
		RPL37	SLC2A14		LTC4S
		RPL37A	HS6ST1		LCAT
		RPL38	HS6ST2		SPTLC1
		RPL39	HS6ST3		SPTLC2
		RPL4	HGSNAT		ACSL1
		UBA52	HPSE2		ACSL3
		RPL41	HPSE		ACSL4
		RPL36A	HS2ST1		ACSL5
		RPL5	HYAL1		ACSL6
		RPL6	HYAL3		LDLR
		RPL7	LYVE1		VLDLR
		RPL7A	NDST3		LIPA
		RPL8	NDST4		PNLIPRP1
		RPL9	NUP188		LIPG
		AUH	HS3ST1		LIPF
		PSMC1	HS3ST2		LIPC
		PSMC4	HS3ST3A1		LPL
		PSMC2	HS3ST3B1		PNLIP
		PSMC3	HS3ST4		LIPE
		PSMC6	HS3ST5		LTA4H
		PSMA1	HS3ST6		ALOX15
		PSMA2	PGM2		ALOX5
		PSMA3	NUP210		ALOX12
		PSMA4	PPP1R3C		ALOX12B
		PSMA5	RSC1A1		LPIN1
		PSMA6	SLC35B2		LPIN2
		PSMA7	SLC35B3		LPIN3
		PSMB1	SLC35D2		LHB
		PSMB2	SLC5A10		ALOX15B
		PSMB3	CHST15		DMGDH
		PSMB4	UST		ME1
		PSMB5	XYLB		SLC25A20
		PSMB6	XYLT1		DPEP1
		PSMB7	XYLT2		ABCB4
		PSMB8	G6PC2		MED6
		PSMB9	G6PC3		STARD3NL
		PSMB10	SLC5A9		MAPKAPK2
		PSMD1	GNPDA2		STARD3
		PSMD2	POM121		ABCC1
		PSMD3	POM121C		ABCC3
		PSMD4	SLC37A4		MBTPS1
		PSMD5	PAPSS2		MBTPS2
		PSMD6	GCK		MTM1
		PSMD7	PPP2R5D		MTTP
		PSMD8	UGP2		MTMR1
		PSMD9	UBC		MTMR2
		PSMD10	UBB		MTMR3
		PSMD11			MTMR6
		PSMD12			MTMR7
		PSMD13			MUT
		PSME1			NCOA2
		PSME2			NEU1
		PSME3			NEU2
		PSMF1			NEU3
		RPL39L			TRIB3
		SERINC2			SCP2
		TPH2			NPAS2
		PAOX			NPC1
		ADO			NPC2
		GRHPR			NR1D1
		CCBL1			NRF1
		ALDH18A1			NR1H2
		RPS27L			NSDHL
		SMOX			SMPD2
		LARS			SLC10A2
		AFMID			SLC10A1
		AMDHD1			CROT
		APIP			OSBPL1A
		ASRGL1			OSBPL2
		BHMT2			OSBPL3
		C9orf41			OSBPL5
		DHTKD1			OSBPL6
		DUOX1			OSBPL7
		DUOX2			OSBPL8
		MRI1			OSBPL9
		ENOPH1			OSBPL10
		ETHE1			OSBP
		GADL1			PIK3CA
		GSR			PIK3CB
		IDO2			PIK3CD
		CCBL2			PIK3CG
		ASPG			EP300
		ADI1			PIK3R3
		NMRAL1			PIK3R1
		PYCR2			PIK3R2
		PYCRL			PLA2G1B
		PPM1K			PLA2G3
		PSMB11			PLA2G4A
		PSME4			PLA2G5
		PSTK			PLA2G6
		RPL10L			PLA2G2A
		RPL22L1			PLA2G2D
		RPL36AL			PLA2G2E
		SCLY			PLA2G2F
		SEPSECS			PLA2G10
		CARNS1			PLA2G12A
		LIPT2			PHYH
		SERINC4			PCCA
		SERINC5			PCCB
		PAPSS2			PCSK5
		TH			STARD10
		TPO			PCYT2
		TPH1			P4HB
		ASMT			PEMT
		DIO1			HPGDS
		IYD			HPGD
		GPT2			PTGS1
		DIO2			PTGS2
		ADC			PTGDS
					PI4KA
					PIP4K2A
					CDIPT
					PIK3C2B
					PIK3C2G
					AGPAT1
					AGPAT2
					AGPAT3
					AGPAT4
					AGPAT5
					PLD2
					PLIN1
					GPAM
					PLTP
					SLC25A17
					PMVK
					ACOT13
					PON1
					PON2
					PON3
					PPP1CA
					PPP1CB
					PPP1CC
					PPARA
					PPARD
					ALPI
					PCTP
					PITPNB
					PPT1
					PPT2
					CTSA
					PTDSS1
					ACOT8
					ACOT2
					PTEN
					PTGES
					PTGIS
					PTPN13
					RAB14
					RAB5A
					RELN
					RGL1
					RORA
					RXRA
					SLCO1A2
					SLCO1B1
					SLCO1B3
					SEC23A
					SEC24A
					SEC24B
					SEC24C
					SEC24D
					SRD5A1
					GM2A
					PSAP
					SAR1B
					SCAP
					OXCT1
					FHL2
					SOAT1
					SOAT2
					SP1
					SPHK1
					SPHK2
					MED21
					SREBF2
					STAR
					STARD4
					STARD5
					STARD6
					STARD7
					STS
					SULT2A1
					MED22
					SYNJ1
					SYNJ2
					MED24
					THRAP3
					MED12
					MED13
					TBL1XR1
					TBL1X
					TEAD1
					TEAD2
					TEAD3
					TEAD4
					PTGES3
					TAZ
					TBXAS1
					ACOT11
					THRSP
					ACAA1
					ACAT1
					ACAA2
					PLIN3
					RARRES3
					TPTE
					TNFRSF21
					TXNRD1
					SLC25A1
					VAPA
					VAPB
					HDLBP
					SLC27A2
					LPGAT1
					FIG4
					YAP1
					ZDHHC8
					CDK8
					RAN
					RAB4A
					PLD1
					LBR
					MCEE
					HMGCL
					PNPLA3
					AMN
					CERK
					TMEM55B
					CRLS1
					DDHD1
					MMAA
					PI4KB
					INPP5J
					PCSK9
					EPT1
					SGPL1
					SH3KBP1
					INPP5K
					SIN3A
					SIN3B
					MED31
					SGPP1
					SGPP2
					SCARB1
					SUMF1
					SUMF2
					MED20
					HSD3B7
					B3GALNT1
					ARNTL
					BMP1
					COL4A3BP
					CHDH
					ACOT1
					ALDH3A2
					MCAT
					HMGCR
					INPP5E
					MGLL
					MYLIP
					PLA2G4C
					PIP4K2B
					PLEKHA1
					PLEKHA2
					PLEKHA3
					PLEKHA4
					PLEKHA5
					PLEKHA6
					PPARGC1A
					PTDSS2
					ACOT4
					RUFY1
					SARDH
					OLAH
					SGMS1
					SGMS2
					SREBF1
					ACAT2
					BAAT
					THEM4
					LDLRAP1
					APOA5
					PIK3C3
					PIK3R4
					CH25H
					SLC27A5
					TGS1
					CSNK2A1
					CYP4F22
					MED25
					MED14
					MED30
					MED4
					AACS
					ABHD3
					ABHD4
					ABHD5
					ACBD4
					ACBD5
					ACBD6
					ACBD7
					ACSBG1
					ACSBG2
					ACAD10
					ACAD11
					ACOT6
					ACOXL
					ACSF2
					ACSF3
					ACSM3
					ACSS3
					NCEH1
					AGK
					ANKRD1
					ARSG
					ARSH
					ARSI
					ARSJ
					ARSK
					ARV1
					ACER2
					ASAH2
					ACER1
					AWAT1
					AWAT2
					BDH2
					CARM1
					CBR4
					CDK19
					CEPT1
					CHD9
					CHPT1
					COQ2
					COQ5
					COQ9
					CREB3L3
					SLC44A1
					SLC44A2
					SLC44A3
					SLC44A4
					SLC44A5
					CUBN
					DDHD2
					DECR2
					DEGS1
					DEGS2
					DGAT2L6
					DGAT2
					HSD17B11
					HSD17B12
					HSD17B13
					HSD17B14
					PDSS2
					DPEP2
					DPEP3
					PDSS1
					ELOVL5
					ELOVL6
					ELOVL7
					ENPP6
					ENPP7
					CES3
					ESYT1
					ESYT2
					ESYT3
					FAAH2
					FABP9
					FAR1
					FAR2
					FADS1
					FADS2
					GBA2
					GDE1
					GDPD1
					GDPD3
					GDPD5
					GLB1L
					GLTPD1
					GPD1L
					GRHL1
					GPIHBP1
					INPP4A
					INPP4B
					INSIG2
					LIPH
					LIPI
					LIPJ
					LIPK
					LIPM
					LIPN
					PNLIPRP3
					LMF1
					LMF2
					LSR
					LCLAT1
					MBOAT1
					MBOAT2
					LPCAT3
					MBOAT7
					MED13L
					MED10
					MED11
					MED18
					MED19
					MED28
					MED29
					MED9
					MFSD2A
					MOGAT1
					MOGAT2
					MOGAT3
					MTF1
					MTMR4
					MTMR14
					NPC1L1
					SMPD3
					SMPD4
					NUDT19
					NUDT7
					ORMDL1
					ORMDL2
					ORMDL3
					PIK3C2A
					PI4K2A
					PI4K2B
					PLA2G4D
					PLA2G4E
					PLA2G4F
					LPCAT1
					LPCAT2
					PECR
					PTGES2
					PHOSPHO1
					PIK3R5
					PIK3R6
					PIP4K2C
					PIP5K1A
					PIP5K1B
					PIP5K1C
					PITPNM1
					PITPNM2
					PITPNM3
					PLEKHA8
					PLA1A
					PLA2R1
					PLB1
					PLBD1
					AGPAT6
					LPCAT4
					AGPAT9
					PLD3
					PLD4
					PNPLA2
					PNPLA5
					PNPLA6
					PNPLA7
					PNPLA8
					GPAT2
					ACP6
					PPM1L
					PPARGC1B
					PTPLAD1
					PTPLAD2
					PTPMT1
					PEX11A
					SLC27A1
					SLC27A3
					TECRL
					SRD5A3
					SACM1L
					SCD5
					INPP5D
					INPPL1
					SMARCD3
					TNFAIP8
					THEM5
					TMEM86B
					TNFAIP8L1
					TNFAIP8L2
					TPTE2
					FITM1
					VAC14
					WWTR1
					PLD6
					PTGR2
					CHAT
					C10orf129
					AHRR
					FAM120B
					HMGCLL1
					PGS1
					INPP5F
					TNFAIP8L3
					NCOA6
					CYP4A22
					FABP12
					PTPLA
					PTPLB
					HDAC3
					NCOR1
					MED26
					CLTA
					NFYA
					PCSK6
					PPARG
					ABCG1
					HSD17B7
					CLTC
					OCRL
					ACACA
					NR1H3
					NFYC
					MED1
					NCOA1
					MED27
					CYP2U1
					TIAM2
					MED8
					NR1H4
					MED15
					MED23
					MED16
					NCOR2
					NCOA3
					PISD
					NEU4
					AKR1B15
