# Supplementary material for: Identification and validation of an immune signature associated with EMT and metabolic reprogramming for predicting prognosis and drug response in bladder cancer
Source: Front Immunol. 2022 Jul 25;13:954616. doi: 10.3389/fimmu.2022.954616 (PMC9359097; doi:10.3389/fimmu.2022.954616)
Supplement: Supplementary file 6 [file Table_4.xlsx]

## Sheet: Sheet1
Table S4. Standardized ssGSEA scores of gene sets for each patient in TCGA cohort.
Patient ID	EMT	Amino_acid	Carbohydrate	Energy	Lipid	Nucleotide	TCA_cycle	Vitamin_cofactor
TCGA-ZF-A9R5	0.103242	0.625346	0.271911	0.104899	0.197112	0.441762	0.924136	0.113695
TCGA-E7-A7PW	0.139414	0.615607	0.280013	0.0498409	0.230366	0.446976	0.881904	0.107667
TCGA-4Z-AA7N	0.739785	0.563145	0.318886	0.16268	0.247283	0.377788	0.76449	0.164251
TCGA-DK-A2I1	0.707045	0.644836	0.316212	0.0939935	0.248769	0.462724	0.889186	0.138507
TCGA-GC-A3RC	0.568828	0.548986	0.327669	0.138695	0.173016	0.466197	0.814971	0.113674
TCGA-ZF-AA52	0.814694	0.580479	0.321426	0.106935	0.201662	0.470147	0.842736	0.166341
TCGA-E7-A541	0.370801	0.585679	0.312641	0.148573	0.229091	0.485117	0.856926	0.119213
TCGA-GV-A3QK	0.222111	0.627063	0.280732	0.126134	0.259312	0.450628	0.889166	0.0945887
TCGA-CF-A47W	0.164925	0.641106	0.277313	0.0783253	0.226754	0.475588	0.96252	0.104297
TCGA-ZF-A9RL	0.0354015	0.624399	0.27953	0.0605047	0.26326	0.447154	0.873042	0.169241
TCGA-UY-A9PA	0.384316	0.592825	0.294044	0.112938	0.251063	0.510254	0.829499	0.146497
TCGA-ZF-AA4R	0.805986	0.591217	0.33341	0.127466	0.205315	0.447874	0.800556	0.123155
TCGA-YF-AA3M	0.394671	0.635375	0.304158	0.1163	0.245683	0.506264	0.901974	0.205488
TCGA-E7-A7DV	0.722668	0.62414	0.350097	0.12297	0.23021	0.555253	0.888424	0.226416
TCGA-DK-AA76	0.107444	0.593141	0.267168	0.116048	0.243945	0.423737	0.824231	0.112573
TCGA-ZF-AA4N	0.730344	0.609603	0.345901	0.165036	0.20234	0.567743	0.865844	0.216924
TCGA-CF-A47V	0.396523	0.562735	0.313541	0.090652	0.215704	0.426713	0.844024	0.105728
TCGA-K4-A4AC	0.5327	0.618146	0.271273	0.101749	0.171003	0.561138	0.874085	0.173629
TCGA-BL-A0C8	0.389986	0.623225	0.31843	0.187649	0.33189	0.431542	0.930826	0.220586
TCGA-CU-A0YO	0.581537	0.608754	0.314011	0.172599	0.249664	0.461214	0.866926	0.156016
TCGA-R3-A69X	0.683984	0.591536	0.364382	0.158201	0.296968	0.50452	0.814504	0.204875
TCGA-UY-A9PB	0.844224	0.58596	0.329474	0.126636	0.164696	0.507546	0.8187	0.146991
TCGA-ZF-A9RD	0.652889	0.629623	0.293674	0.0861354	0.195361	0.551127	0.923397	0.138337
TCGA-FD-A5BV	0.492198	0.615223	0.330419	0.10906	0.237469	0.512221	0.855244	0.133594
TCGA-XF-AAN2	0.4205	0.614479	0.281595	0.110648	0.245057	0.499643	0.871619	0.136317
TCGA-K4-A54R	0.67519	0.629761	0.315228	0.0688558	0.222827	0.484401	0.858721	0.0998259
TCGA-G2-A2EO	0.715139	0.657885	0.356777	0.0744438	0.220353	0.486264	0.948162	0.18758
TCGA-XF-A8HB	0.222772	0.663234	0.325685	0.0973786	0.247386	0.564322	0.981133	0.207328
TCGA-XF-AAMH	0.577795	0.62789	0.330622	0.0876378	0.191378	0.481787	0.90639	0.144976
TCGA-KQ-A41Q	0.305178	0.594881	0.289705	0.0607387	0.230922	0.432367	0.85442	0.0864776
TCGA-CF-A9FM	0.271199	0.623504	0.307638	0.107623	0.255462	0.411919	0.893061	0.144575
TCGA-XF-A9SV	0.660145	0.59658	0.33431	0.067664	0.258285	0.453293	0.861634	0.17199
TCGA-BT-A3PJ	0.67388	0.595598	0.326455	0.123748	0.160503	0.526985	0.820783	0.0694819
TCGA-CF-A3MF	0.240978	0.532783	0.262545	0.0753996	0.217191	0.400836	0.82131	0.0767626
TCGA-GD-A3OQ	0.649029	0.576632	0.340086	0.110199	0.239448	0.525136	0.804327	0.142819
TCGA-XF-AAMR	0.725634	0.589944	0.357924	0.23362	0.246794	0.417422	0.882724	0.179073
TCGA-BT-A42C	0.301602	0.623749	0.329881	0.0686963	0.275477	0.452562	0.90401	0.21075
TCGA-DK-A1AC	0.531128	0.631424	0.293146	0.077394	0.237432	0.432804	0.860407	0.112864
TCGA-FD-A5C1	0.765586	0.597531	0.332758	0.111725	0.187598	0.527358	0.875679	0.167469
TCGA-BT-A3PH	0.401795	0.584217	0.315515	0.0885637	0.276043	0.459449	0.844258	0.152438
TCGA-FJ-A3ZF	0.104656	0.620968	0.250447	0.115476	0.228337	0.411923	0.869983	0
TCGA-FD-A3SM	0.709791	0.583487	0.383412	0.100605	0.252672	0.506764	0.826811	0.175179
TCGA-FD-A3B7	0.944365	0.591814	0.382424	0.154566	0.161676	0.55589	0.806397	0.200319
TCGA-UY-A9PH	0.507912	0.611935	0.295143	0.051015	0.243534	0.474033	0.886663	0.176611
TCGA-BT-A42E	0.54239	0.598463	0.253207	0.0800645	0.160453	0.517334	0.839418	0.106419
TCGA-XF-A9T4	0.79186	0.577388	0.36249	0.117795	0.220252	0.531014	0.789388	0.133514
TCGA-4Z-AA83	0.519099	0.5829	0.339718	0.127717	0.212868	0.463732	0.829073	0.18511
TCGA-FD-A3SQ	0.806879	0.584828	0.351708	0.122296	0.24166	0.415325	0.8224	0.182905
TCGA-FD-A3SO	0.708012	0.561979	0.334577	0.145155	0.20166	0.527627	0.817083	0.177636
TCGA-K4-AAQO	0.638458	0.606154	0.336513	0.200322	0.271358	0.419946	0.875976	0.20559
TCGA-FD-A6TC	0.723527	0.580448	0.32187	0.073884	0.192068	0.464499	0.819371	0.127072
TCGA-DK-A6B0	0.207958	0.628483	0.300258	0.0948629	0.2195	0.468797	0.939757	0.11311
TCGA-GV-A3QG	0.815842	0.593351	0.352911	0.157291	0.248612	0.471673	0.809366	0.202607
TCGA-4Z-AA86	0.822116	0.5815	0.350136	0.128836	0.1513	0.496998	0.786546	0.0957023
TCGA-XF-A8HI	0.331199	0.584101	0.307196	0.105529	0.220438	0.457958	0.861944	0.118359
TCGA-4Z-AA80	0.144219	0.6294	0.271822	0.0301604	0.264678	0.441975	0.899363	0.151979
TCGA-BL-A13I	0.625466	0.537917	0.365005	0.190867	0.184761	0.501321	0.675417	0.186866
TCGA-E7-A7XN	0.299342	0.620302	0.26455	0.130925	0.181972	0.54411	0.893178	0.126515
TCGA-C4-A0F6	0.532037	0.605681	0.378073	0.120007	0.26374	0.483311	0.893173	0.174061
TCGA-FD-A3B3	0.820244	0.57788	0.313014	0.108081	0.148654	0.475192	0.837748	0.142116
TCGA-FD-A3B5	0.672755	0.591979	0.336531	0.118941	0.229417	0.486738	0.82576	0.140052
TCGA-ZF-A9R1	0.44405	0.569183	0.328349	0.147077	0.243617	0.498962	0.824215	0.136667
TCGA-ZF-AA4X	0.0303017	0.619535	0.275948	0.132722	0.269863	0.475331	0.86428	0.164181
TCGA-UY-A9PE	0.501846	0.654234	0.31076	0.0655747	0.240513	0.499699	0.857143	0.2367
TCGA-BT-A20N	0.525513	0.616281	0.370677	0.13849	0.259926	0.527603	0.870887	0.203687
TCGA-GU-AATP	0.760584	0.591427	0.310637	0.0900885	0.205796	0.432787	0.836945	0.111172
TCGA-XF-A9ST	0.311814	0.679745	0.31529	0.125967	0.190894	0.541482	0.931363	0.141621
TCGA-E5-A4TZ	0.0595616	0.557604	0.241629	0.134933	0.195373	0.422147	0.778597	0.0389495
TCGA-2F-A9KO	0.569437	0.605423	0.315873	0.0913618	0.248543	0.429467	0.800818	0.162056
TCGA-YF-AA3L	0.233699	0.601989	0.30701	0.094842	0.246193	0.453119	0.907573	0.221456
TCGA-DK-A6AV	0.402242	0.594522	0.355986	0.12095	0.219835	0.501898	0.851269	0.146452
TCGA-K4-A3WV	0.46252	0.593865	0.362076	0.123732	0.20581	0.455938	0.818151	0.111949
TCGA-ZF-AA51	0.634381	0.599901	0.339666	0.106668	0.219497	0.47026	0.839311	0.14547
TCGA-CF-A1HS	0.614533	0.585322	0.313325	0.116688	0.152699	0.541256	0.837891	0.134521
TCGA-ZF-A9R9	0.768891	0.585849	0.283764	0.0859084	0.236198	0.39106	0.820403	0.131107
TCGA-GV-A3QI	0.280427	0.599568	0.355149	0.209282	0.271282	0.468927	0.925405	0.181376
TCGA-UY-A8OB	0.526615	0.625819	0.330149	0.0805058	0.181131	0.597094	0.862934	0.131966
TCGA-DK-A3X1	0.531509	0.598788	0.295839	0.0623357	0.217701	0.494927	0.877611	0.124901
TCGA-BT-A3PK	0.759376	0.605762	0.360491	0.15748	0.166006	0.517898	0.824308	0.171092
TCGA-DK-A6B6	0.0599542	0.63432	0.278935	0.117359	0.26402	0.456709	0.881543	0.144005
TCGA-HQ-A2OF	0.264365	0.657184	0.334877	0.167994	0.307702	0.544381	0.861625	0.255214
TCGA-BT-A20T	0.650184	0.585551	0.30104	0.0813126	0.217219	0.430779	0.846438	0.118836
TCGA-BL-A13J	0.719281	0.542428	0.346776	0.101747	0.236357	0.358168	0.753151	0.167524
TCGA-GU-A764	0.748265	0.573328	0.325799	0.0729772	0.16299	0.502787	0.822993	0.131098
TCGA-ZF-AA56	0.665827	0.614802	0.34897	0.115662	0.258381	0.537574	0.843339	0.183141
TCGA-XF-AAN5	0.588881	0.635748	0.308366	0.123512	0.20212	0.57748	0.847288	0.158092
TCGA-GC-A6I3	0.417951	0.628179	0.295622	0.0669228	0.218033	0.473002	0.911058	0.142517
TCGA-G2-AA3D	0.131312	0.621319	0.267637	0.124026	0.25226	0.485195	0.863996	0.113729
TCGA-E7-A5KF	0.0468646	0.598652	0.279457	0.0943763	0.270492	0.458577	0.897445	0.123253
TCGA-GU-A762	0.702279	0.612453	0.328941	0.117761	0.173038	0.592399	0.877693	0.164373
TCGA-2F-A9KW	0.561813	0.62679	0.353388	0.0878143	0.253016	0.485374	0.896299	0.16869
TCGA-DK-A2I2	0.74415	0.590723	0.314466	0.135513	0.162152	0.521195	0.892119	0.126673
TCGA-FD-A5BY	0.692127	0.600435	0.338031	0.0765205	0.194875	0.500063	0.841325	0.127909
TCGA-DK-AA6L	0.440102	0.597169	0.315862	0.115114	0.181117	0.466752	0.813201	0.135856
TCGA-FD-A3B4	0.810991	0.580023	0.315895	0.146105	0.153765	0.515163	0.830904	0.0853825
TCGA-XF-A9T6	0.428548	0.620537	0.297094	0.0868044	0.183426	0.590417	0.894828	0.177514
TCGA-E7-A8O8	0.257517	0.615574	0.265979	0.0985808	0.202616	0.452504	0.906148	0.0707868
TCGA-FD-A3SS	0.546004	0.593027	0.295447	0.094518	0.20929	0.469937	0.837805	0.0774452
TCGA-CU-A72E	0.577163	0.613233	0.317722	0.122137	0.236958	0.506043	0.90306	0.204349
TCGA-G2-A2EK	0.365409	0.607639	0.320675	0.167254	0.27319	0.395572	0.859254	0.185234
TCGA-XF-AAN7	0.631928	0.568537	0.322108	0.162353	0.168047	0.434969	0.845052	0.159188
TCGA-DK-A2I6	0.522823	0.623945	0.33785	0.13534	0.207129	0.529252	0.895392	0.208266
TCGA-S5-A6DX	0.503145	0.615601	0.274466	0.0821285	0.23734	0.457072	0.904276	0.170895
TCGA-FD-A5BT	0.905872	0.593517	0.343473	0.110069	0.186356	0.498182	0.872698	0.158343
TCGA-DK-A1AA	0.424022	0.613148	0.323975	0.110466	0.244145	0.484738	0.872129	0.159369
TCGA-FD-A6TD	0.762357	0.604593	0.329444	0.0979298	0.206022	0.538155	0.871896	0.214494
TCGA-ZF-A9R3	0.355832	0.602535	0.329085	0.0757423	0.263632	0.456406	0.871597	0.164959
TCGA-CU-A5W6	0.357073	0.641387	0.300317	0.0786463	0.271576	0.428205	0.922794	0.149711
TCGA-XF-A9SX	0.802238	0.579603	0.306822	0.113571	0.167157	0.480886	0.851578	0.138697
TCGA-XF-AAN0	0.453277	0.581903	0.299513	0.133099	0.228383	0.487416	0.850806	0.124152
TCGA-FT-A3EE	0.583402	0.603382	0.357583	0.173053	0.241293	0.562615	0.874922	0.128958
TCGA-DK-AA75	0.178963	0.626251	0.234199	0.022244	0.216371	0.455869	0.933792	0.0810161
TCGA-YC-A89H	0.563075	0.609499	0.342942	0.109033	0.219971	0.499259	0.913794	0.128831
TCGA-E5-A2PC	0.290854	0.602173	0.307991	0.124862	0.269123	0.562163	0.869021	0.193121
TCGA-BT-A2LA	0.37872	0.548309	0.274809	0.271692	0.0718571	0.438375	0.78852	0.00906428
TCGA-FD-A6TA	0.6964	0.599666	0.323562	0.101201	0.261055	0.437872	0.831523	0.166206
TCGA-FD-A43X	0.21796	0.583092	0.303422	0.134901	0.200932	0.456497	0.875401	0.085329
TCGA-4Z-AA82	0.711219	0.560025	0.309994	0.17514	0.182869	0.534191	0.807071	0.0904758
TCGA-GC-A3BM	0.341111	0.61185	0.311993	0.116366	0.223374	0.467746	0.854137	0.138371
TCGA-G2-A2EF	0.652221	0.586588	0.317067	0.126856	0.157917	0.502886	0.843341	0.106993
TCGA-G2-A2ES	0.632994	0.630708	0.302734	0.0920256	0.196306	0.519559	0.905922	0.181923
TCGA-XF-A8HG	0.110254	0.631739	0.309426	0.117181	0.281471	0.43736	0.877048	0.162141
TCGA-ZF-AA4V	0.582997	0.621429	0.300963	0.103616	0.20008	0.536513	0.876822	0.128677
TCGA-GV-A3QH	0.144863	0.587103	0.283139	0.119476	0.250944	0.417022	0.839072	0.153035
TCGA-G2-A2EL	0.151651	0.599987	0.255643	0.193287	0.131798	0.487301	0.888298	0.0791698
TCGA-K4-A83P	0.800585	0.604054	0.345145	0.15534	0.236275	0.409452	0.837855	0.150248
TCGA-FD-A62S	0.935793	0.547932	0.359029	0.153516	0.160567	0.510178	0.776094	0.142463
TCGA-MV-A51V	0.408433	0.580276	0.320009	0.152228	0.293002	0.456189	0.872488	0.172944
TCGA-CF-A5UA	0.24266	0.620958	0.295401	0.0837458	0.206769	0.46318	0.949906	0.115112
TCGA-4Z-AA7Q	0.325402	0.628644	0.280428	0.148212	0.208728	0.454008	0.835304	0.108013
TCGA-DK-A2I4	0.809672	0.557254	0.355763	0.154313	0.213094	0.515268	0.77656	0.159157
TCGA-BT-A20Q	0.68249	0.595539	0.335486	0.122964	0.239711	0.420187	0.849855	0.168135
TCGA-BT-A42F	0.446893	0.637276	0.317392	0.0981184	0.20715	0.553837	0.931509	0.191227
TCGA-E7-A85H	0.395782	0.645142	0.299664	0.0550242	0.202943	0.493817	0.869542	0.132988
TCGA-XF-AAME	0.922267	0.582859	0.359641	0.201949	0.196305	0.464997	0.837304	0.183213
TCGA-DK-AA6W	0.363685	0.588319	0.35466	0.160672	0.126483	0.503158	0.851432	0.110922
TCGA-FD-A43Y	0.786914	0.605585	0.345964	0.0939587	0.213965	0.54772	0.837399	0.166484
TCGA-E7-A678	0.0919314	0.646097	0.266853	0.0779454	0.228669	0.454384	0.970366	0.0984411
TCGA-G2-A2EC	0.675207	0.578483	0.331904	0.161174	0.259699	0.423125	0.822561	0.164387
TCGA-FD-A5BX	0.826933	0.612826	0.357813	0.148798	0.191434	0.528971	0.92469	0.177802
TCGA-4Z-AA7W	0.434795	0.607201	0.258651	0.0697708	0.178658	0.480248	0.893187	0.105992
TCGA-KQ-A41S	0.69839	0.558684	0.326949	0.138201	0.243554	0.468465	0.849952	0.205054
TCGA-K4-A5RH	0.78878	0.566868	0.367277	0.165124	0.171837	0.488738	0.838637	0.148785
TCGA-GV-A3QF	0.215095	0.623555	0.310233	0.119717	0.288638	0.461988	0.872544	0.203141
TCGA-GU-AATQ	0.448275	0.645092	0.309138	0.094949	0.220555	0.572843	0.899339	0.159261
TCGA-XF-AAMG	0.555783	0.616421	0.304592	0.117648	0.190057	0.46128	0.868703	0.110925
TCGA-4Z-AA87	0.31267	0.653178	0.282469	0.0123863	0.226485	0.453063	0.873721	0.0857445
TCGA-DK-AA74	0.89818	0.608034	0.349612	0.117965	0.196419	0.508814	0.864338	0.227572
TCGA-ZF-AA54	0.778636	0.615462	0.35648	0.17747	0.168073	0.520986	0.887117	0.198916
TCGA-FD-A6TG	0.648683	0.601652	0.338527	0.149519	0.240225	0.462806	0.828692	0.146957
TCGA-E7-A97Q	0.596694	0.558253	0.291148	0.094499	0.239753	0.39855	0.802998	0.139414
TCGA-FD-A3SN	0.678779	0.593769	0.331388	0.125977	0.232857	0.511239	0.836084	0.103989
TCGA-XF-A9SM	0.715228	0.607952	0.318926	0.0720978	0.166993	0.518063	0.834174	0.130768
TCGA-UY-A9PD	0.584634	0.640239	0.321153	0.0867002	0.220662	0.45388	0.897118	0.136334
TCGA-FJ-A871	0.710044	0.629747	0.332247	0.167137	0.137595	0.57019	0.902832	0.117304
TCGA-XF-A9T0	0.53993	0.622966	0.310362	0.0962775	0.21251	0.439813	0.888959	0.0876516
TCGA-YC-A9TC	0.408143	0.696104	0.347249	0.171077	0.195471	0.570723	0.991706	0.159438
TCGA-XF-A9SH	0.40664	0.62882	0.316221	0.109984	0.292592	0.436036	0.87485	0.170023
TCGA-4Z-AA7O	0.554445	0.581164	0.317922	0.0729461	0.215864	0.444973	0.841815	0.105734
TCGA-FD-A62O	0.519089	0.614253	0.32463	0.0839341	0.238552	0.490636	0.801991	0.158334
TCGA-DK-AA6X	0.43672	0.623817	0.322206	0.0843738	0.246384	0.450873	0.904319	0.175089
TCGA-E7-A97P	0.726375	0.611504	0.321167	0.108238	0.192912	0.54711	0.852499	0.190261
TCGA-4Z-AA7M	0.440456	0.5919	0.306903	0.0889707	0.20924	0.420857	0.831858	0.092015
TCGA-BT-A0YX	0.501193	0.632914	0.338048	0.135822	0.23518	0.554407	0.894822	0.182842
TCGA-FD-A3B8	0.954442	0.567574	0.356421	0.231463	0.191167	0.47586	0.795895	0.155906
TCGA-C4-A0F7	0.565377	0.622226	0.325777	0.196226	0.18393	0.497172	0.909151	0.157716
TCGA-ZF-A9RM	0.050711	0.631086	0.295989	0.144574	0.284609	0.4629	0.803604	0.182917
TCGA-GC-A3RB	0.344672	0.657052	0.322859	0.13398	0.22631	0.485479	0.826253	0.143356
TCGA-BT-A20P	0.364884	0.587601	0.31071	0.086971	0.228029	0.438311	0.89378	0.137647
TCGA-E7-A7DU	0.269401	0.578643	0.297883	0.0749268	0.232782	0.435275	0.894144	0.115708
TCGA-DK-A3IK	0.583194	0.605183	0.29089	0.067408	0.235955	0.411322	0.85805	0.146958
TCGA-GV-A6ZA	0.213269	0.635754	0.300266	0.0974722	0.227488	0.473909	0.916781	0.150244
TCGA-FD-A6TF	0.779338	0.593308	0.336397	0.181578	0.214434	0.487595	0.846541	0.164818
TCGA-GU-A763	0.155378	0.669912	0.308153	0.0585986	0.232714	0.514787	0.982165	0.172746
TCGA-DK-AA6M	0.671912	0.589812	0.30817	0.11037	0.167084	0.519857	0.867635	0.151088
TCGA-CF-A47X	0.163955	0.598408	0.293489	0.104704	0.220201	0.398443	0.895215	0.0888204
TCGA-DK-A6B5	0.462334	0.580517	0.302595	0.120711	0.225086	0.482538	0.789902	0.112541
TCGA-E7-A6MD	0.601128	0.589087	0.32092	0.153678	0.229356	0.432586	0.855834	0.16763
TCGA-FJ-A3ZE	0.161982	0.615722	0.251789	0.0337279	0.245347	0.417571	0.91126	0.110571
TCGA-UY-A78K	0.341008	0.620274	0.294643	0.150106	0.270329	0.505118	0.883058	0.122736
TCGA-XF-AAMT	0.885885	0.583231	0.348889	0.135145	0.177505	0.498125	0.814643	0.149568
TCGA-2F-A9KR	0.365021	0.59377	0.303186	0.141454	0.217506	0.457753	0.882748	0.115887
TCGA-XF-AAMZ	0.347392	0.610563	0.295659	0.108786	0.249726	0.485417	0.898736	0.148021
TCGA-ZF-A9RF	0.502654	0.60621	0.298708	0.114767	0.21246	0.558041	0.873882	0.195955
TCGA-UY-A78N	0.382	0.641738	0.338808	0.11519	0.183497	0.479421	0.898802	0.0939945
TCGA-ZF-AA53	0.794706	0.610036	0.335508	0.0784568	0.197569	0.509886	0.872264	0.153646
TCGA-CF-A3MI	0.333468	0.591913	0.262087	0.114938	0.228702	0.419152	0.90668	0.101286
TCGA-E7-A677	0.533851	0.599695	0.343323	0.0937657	0.225243	0.484842	0.825717	0.175115
TCGA-BT-A20W	0.458208	0.627163	0.297058	0.12335	0.230233	0.454379	0.865802	0.107624
TCGA-LC-A66R	0.631728	0.606233	0.300351	0.0943725	0.16595	0.524757	0.856656	0.101354
TCGA-CF-A7I0	0.475594	0.601726	0.331777	0.137153	0.243068	0.44974	0.915404	0.131559
TCGA-XF-AAN8	0.996415	0.573143	0.388303	0.249123	0.230086	0.437529	0.825293	0.243602
TCGA-4Z-AA7Y	0.385765	0.602317	0.36017	0.114926	0.294866	0.50338	0.896066	0.179724
TCGA-ZF-A9R0	0.512105	0.60097	0.319902	0.106237	0.243926	0.423601	0.815585	0.154964
TCGA-ZF-A9R4	0.107317	0.619765	0.286302	0.0805647	0.219317	0.444149	0.875952	0.169309
TCGA-GD-A6C6	0.238371	0.61845	0.287118	0.0744749	0.21499	0.496441	0.901483	0.163799
TCGA-4Z-AA81	0.305309	0.585011	0.252564	0.119741	0.199895	0.541955	0.845636	0.066113
TCGA-ZF-A9R2	0.133324	0.59152	0.290455	0.121253	0.230893	0.47182	0.857827	0.120398
TCGA-E7-A4IJ	0.246323	0.623175	0.298013	0.0852273	0.236055	0.465201	0.852002	0.138596
TCGA-FD-A5BR	0.643675	0.602566	0.320374	0.107567	0.233396	0.449509	0.827682	0.167485
TCGA-K4-A3WU	0.663247	0.624404	0.319926	0.13077	0.250879	0.410033	0.834768	0.130924
TCGA-C4-A0F1	0.656719	0.618065	0.327566	0.129955	0.204234	0.550771	0.904802	0.17977
TCGA-ZF-A9R7	0.198367	0.5683	0.214099	0.0358855	0.215672	0.378977	0.786973	0.0653288
TCGA-CF-A47T	0.363952	0.637723	0.302504	0.0813886	0.236072	0.471086	0.936193	0.134544
TCGA-GC-A6I1	0.593368	0.624594	0.309043	0.113665	0.189388	0.569728	0.8766	0.207237
TCGA-FD-A6TB	0.700525	0.593726	0.352602	0.146466	0.229766	0.436503	0.826224	0.176332
TCGA-E7-A6ME	0.296752	0.609573	0.276916	0.217778	0.214056	0.457459	0.843387	0.1001
TCGA-GU-A42P	0.224842	0.622676	0.295326	0.10734	0.254945	0.409175	0.864254	0.125826
TCGA-HQ-A2OE	0.158719	0.576171	0.297763	0.0965373	0.232049	0.458596	0.825089	0.129612
TCGA-K4-A5RI	0.563518	0.651656	0.360451	0.15906	0.243449	0.57179	0.907952	0.19278
TCGA-K4-A6MB	0.577701	0.575694	0.303029	0.133786	0.244022	0.40598	0.836489	0.13257
TCGA-XF-A9SJ	0.681736	0.61573	0.329631	0.181593	0.276551	0.548461	0.892075	0.22191
TCGA-XF-AAML	0.146035	0.598055	0.290167	0.116027	0.24674	0.438577	0.845753	0.150305
TCGA-FD-A5C0	0.537759	0.591823	0.307546	0.12565	0.22225	0.47186	0.814864	0.114443
TCGA-DK-A3IL	0.454049	0.611568	0.324896	0.106637	0.23409	0.420712	0.855455	0.140617
TCGA-XF-A8HC	0.0746933	0.639383	0.291436	0.0906736	0.264434	0.416856	0.925098	0.130113
TCGA-K4-A3WS	0.850328	0.593497	0.33613	0.123294	0.214481	0.433857	0.792104	0.17905
TCGA-E7-A4XJ	0.374826	0.638733	0.303228	0.125792	0.251178	0.503612	0.918923	0.150011
TCGA-ZF-AA5H	0.721372	0.553766	0.319332	0.115412	0.186287	0.532598	0.781609	0.135625
TCGA-FD-A3SP	0.979481	0.567794	0.393653	0.165316	0.177075	0.467785	0.782889	0.132124
TCGA-UY-A78O	0.370978	0.602384	0.280836	0.067002	0.268615	0.426741	0.91234	0.195838
TCGA-BT-A20J	0.504358	0.613111	0.316232	0.151448	0.197641	0.470736	0.841015	0.127352
TCGA-ZF-AA4U	0.170682	0.618539	0.294634	0.0996845	0.238885	0.497839	0.898261	0.149714
TCGA-UY-A78P	0.627192	0.635985	0.326727	0.0961063	0.212752	0.511384	0.898793	0.215333
TCGA-CU-A3KJ	0.502501	0.546279	0.317675	0.148442	0.202382	0.496722	0.801215	0.116876
TCGA-FD-A43S	0.700277	0.603246	0.314864	0.148363	0.236126	0.449986	0.896247	0.204289
TCGA-CF-A9FF	0.460105	0.607499	0.31992	0.101006	0.273149	0.417634	0.904875	0.1894
TCGA-ZF-A9RN	0.251519	0.61878	0.296857	0.130373	0.175108	0.507341	0.847335	0.0951402
TCGA-XF-A8HD	0.590117	0.561525	0.326538	0.155206	0.195033	0.519529	0.8426	0.132559
TCGA-DK-A6B1	0.305383	0.621106	0.289957	0.143637	0.272755	0.428664	0.891906	0.139887
TCGA-CU-A3YL	0.321101	0.561948	0.287688	0.0806373	0.234576	0.371008	0.828985	0.122005
TCGA-CF-A9FH	0.138297	0.608617	0.293824	0.0738004	0.240548	0.484625	0.901155	0.16388
TCGA-UY-A8OD	0.739331	0.587214	0.321883	0.13747	0.230727	0.491006	0.859989	0.184223
TCGA-E7-A8O7	0.324825	0.594784	0.301251	0.119275	0.248727	0.4105	0.826992	0.151571
TCGA-UY-A78L	0.640378	0.582798	0.336481	0.0855897	0.241819	0.515095	0.881818	0.133792
TCGA-FD-A3SL	0.813006	0.585171	0.319746	0.16315	0.245861	0.439783	0.796343	0.165204
TCGA-K4-A4AB	0.742952	0.580458	0.342853	0.109656	0.248908	0.422304	0.809336	0.16253
TCGA-LT-A5Z6	0.0713537	0.582416	0.273388	0.114316	0.279453	0.435765	0.870598	0.114537
TCGA-XF-A9T8	0.643012	0.618869	0.342905	0.14484	0.186765	0.545853	0.874394	0.187869
TCGA-XF-A9SP	0.762279	0.602066	0.345398	0.148249	0.230641	0.478248	0.858126	0.209687
TCGA-DK-A6B2	0.661056	0.595557	0.327625	0.171903	0.258805	0.429186	0.809726	0.150545
TCGA-BT-A20X	0.609393	0.596369	0.3122	0.139124	0.186566	0.494968	0.880091	0.120246
TCGA-CF-A8HY	0.296588	0.60708	0.307795	0.111341	0.215265	0.448301	0.92482	0.141662
TCGA-ZF-A9RE	0.263543	0.641884	0.304128	0.117969	0.246059	0.501931	0.910968	0.173735
TCGA-G2-AA3B	0.143323	0.629299	0.245408	0.0885581	0.253467	0.46712	0.918822	0.173681
TCGA-CF-A3MG	0.167545	0.602997	0.329648	0.097253	0.285687	0.500851	0.890451	0.132679
TCGA-GV-A3JZ	0.575953	0.602317	0.31462	0.114427	0.233501	0.448935	0.865966	0.115701
TCGA-E7-A519	0.361027	0.588416	0.241443	0.0688653	0.207246	0.442507	0.890812	0.142133
TCGA-GU-A767	0.480692	0.633544	0.285816	0.10447	0.231186	0.441971	0.895106	0.176842
TCGA-XF-A9SI	0.660441	0.590449	0.307506	0.1703	0.210294	0.441996	0.850458	0.129754
TCGA-5N-A9KM	0.517027	0.614343	0.336099	0.0497276	0.248458	0.46664	0.901216	0.195107
TCGA-2F-A9KQ	0.422194	0.60186	0.358899	0.122726	0.272108	0.464807	0.889183	0.175775
TCGA-FD-A43U	0.709695	0.598708	0.353708	0.069451	0.213294	0.461059	0.858065	0.159275
TCGA-ZF-AA58	0.765913	0.581226	0.32589	0.0852308	0.134743	0.500628	0.845574	0.126916
TCGA-CF-A1HR	0.363173	0.620252	0.294697	0.0771807	0.266744	0.490472	0.88948	0.171183
TCGA-FD-A62P	0.648633	0.614721	0.324247	0.134588	0.20065	0.476844	0.866352	0.155033
TCGA-E5-A4U1	0.0466134	0.615466	0.235264	0.049171	0.214039	0.439455	0.902241	0.105276
TCGA-2F-A9KT	0.55167	0.550775	0.327901	0.122842	0.193293	0.498808	0.804766	0.0786343
TCGA-UY-A78M	0.607674	0.607023	0.33485	0.0948459	0.208309	0.473582	0.893482	0.168172
TCGA-FD-A6TK	0.891349	0.564864	0.321613	0.124358	0.169159	0.511708	0.809203	0.117676
TCGA-GV-A40E	0.651089	0.593918	0.329091	0.0998298	0.180068	0.580456	0.859528	0.112357
TCGA-FD-A3N6	0.449738	0.627305	0.252229	0.108079	0.19693	0.533852	0.867037	0.131037
TCGA-GU-A42Q	0.548504	0.612583	0.347749	0.175228	0.176329	0.587959	0.872678	0.142709
TCGA-BT-A0S7	0.511299	0.627039	0.342692	0.213384	0.230592	0.503932	0.912382	0.186801
TCGA-DK-A3IT	0.620896	0.623305	0.336759	0.147303	0.258097	0.520901	0.880841	0.170895
TCGA-ZF-A9RC	0.693359	0.559586	0.344653	0.124093	0.213709	0.437018	0.824552	0.133862
TCGA-FD-A6TE	0.182366	0.619609	0.318734	0.105006	0.289391	0.479756	0.893219	0.237775
TCGA-GU-A42R	0.330228	0.550085	0.265127	0.10451	0.194894	0.419954	0.825335	0.094397
TCGA-XF-A9T3	0.824287	0.580269	0.322814	0.186134	0.192395	0.547802	0.828402	0.177556
TCGA-DK-AA6P	0.179578	0.604816	0.2813	0.180009	0.249916	0.414904	0.866531	0.110317
TCGA-FD-A6TI	0.508802	0.641097	0.354132	0.0976803	0.300538	0.449456	0.968761	0.218587
TCGA-FD-A3SR	0.590254	0.530466	0.261839	0.149904	0.212992	0.350413	0.732432	0.116739
TCGA-G2-A3IE	0.231866	0.598319	0.291896	0.13238	0.245647	0.403533	0.835162	0.154756
TCGA-G2-A2EJ	0.411992	0.586105	0.263868	0.0779036	0.181038	0.560148	0.844978	0.0990175
TCGA-CF-A3MH	0.275507	0.603417	0.298313	0.133493	0.246594	0.455488	0.879402	0.117964
TCGA-DK-AA6S	0.819318	0.565407	0.327253	0.123027	0.160496	0.40464	0.783781	0.0835498
TCGA-LT-A8JT	0.257608	0.592849	0.307838	0.0871179	0.238073	0.428416	0.868071	0.145186
TCGA-UY-A9PF	0.519411	0.610746	0.300585	0.143837	0.280057	0.415525	0.872085	0.171172
TCGA-GC-A4ZW	0.201622	0.589085	0.284391	0.105462	0.219488	0.47317	0.858169	0.115274
TCGA-DK-AA77	0.287985	0.626509	0.332563	0.0831382	0.251716	0.46555	0.863065	0.176486
TCGA-FD-A3N5	0.620849	0.575102	0.30741	0.149526	0.209529	0.503076	0.801328	0.149874
TCGA-CF-A27C	0.10636	0.60722	0.269699	0.0996652	0.228316	0.429818	0.86694	0.0851583
TCGA-CU-A3QU	0.154764	0.631299	0.309901	0.128884	0.280719	0.448774	0.849337	0.117346
TCGA-KQ-A41P	0.563492	0.616154	0.352704	0.102239	0.247237	0.437299	0.935942	0.171222
TCGA-GV-A3JW	0.227924	0.615997	0.272896	0.0974607	0.284638	0.41745	0.827742	0.147428
TCGA-XF-AAN4	0.900537	0.579746	0.340265	0.275318	0.177043	0.434881	0.868193	0.154509
TCGA-SY-A9G0	0.880628	0.581171	0.362325	0.221552	0.248082	0.392757	0.821169	0.199899
TCGA-4Z-AA89	0.125008	0.614196	0.290868	0.0879547	0.234442	0.473452	0.913942	0.124679
TCGA-CF-A47Y	0.254164	0.600454	0.303123	0.10121	0.220963	0.455833	0.901016	0.0997343
TCGA-DK-A3WX	0.768341	0.563526	0.328553	0.126764	0.171585	0.523966	0.810955	0.165767
TCGA-FT-A61P	0.785131	0.590325	0.367075	0.202737	0.235503	0.548183	0.828726	0.179171
TCGA-E7-A5KE	0.1297	0.587634	0.287797	0.0803734	0.209943	0.441111	0.886783	0.0758092
TCGA-E7-A6MF	0.138485	0.600864	0.271952	0.186177	0.224913	0.387228	0.857086	0.0669119
TCGA-GV-A3JV	0.559903	0.587512	0.319496	0.126616	0.260855	0.448309	0.849842	0.202285
TCGA-K4-A5RJ	0.497597	0.662536	0.351419	0.216043	0.293967	0.526313	0.982993	0.300319
TCGA-DK-A1AD	0.408343	0.618983	0.329398	0.0710854	0.24326	0.432625	0.875804	0.155315
TCGA-XF-AAN3	0.706193	0.602316	0.351763	0.120172	0.228698	0.475796	0.836199	0.168163
TCGA-BT-A20V	0.305044	0.609403	0.298806	0.178797	0.187727	0.498492	0.821019	0.127969
TCGA-DK-A3IV	0.11802	0.582836	0.240215	0.111158	0.232762	0.449487	0.78481	0.128674
TCGA-BT-A2LB	0.709032	0.577095	0.344443	0.106277	0.224062	0.477739	0.844055	0.158605
TCGA-YC-A8S6	0.795662	0.577449	0.336926	0.197769	0.221954	0.446104	0.848609	0.158658
TCGA-CF-A8HX	0.273272	0.571428	0.256767	0.0330127	0.242175	0.407553	0.854997	0.147992
TCGA-GV-A40G	0.193693	0.611433	0.276144	0.119656	0.250212	0.458269	0.898803	0.109257
TCGA-GU-AATO	0.490763	0.600092	0.32368	0.0601688	0.245396	0.506606	0.873286	0.209022
TCGA-HQ-A5ND	0.424184	0.651848	0.345115	0.138093	0.230681	0.583674	0.887978	0.171747
TCGA-5N-A9KI	0.625678	0.60553	0.30046	0.180551	0.265318	0.441555	0.829178	0.234733
TCGA-BT-A20R	0.828665	0.578764	0.338904	0.130341	0.251464	0.431215	0.83113	0.179341
TCGA-KQ-A41O	0.0831793	0.600516	0.273817	0.0265611	0.206014	0.44919	0.86331	0.129286
TCGA-XF-A9T5	0.520078	0.637681	0.32898	0.113826	0.185739	0.561369	0.937212	0.164154
TCGA-DK-A2HX	0.840868	0.537634	0.327363	0.166996	0.251892	0.401347	0.769314	0.160752
TCGA-XF-AAMW	0.759249	0.574656	0.363051	0.173625	0.1839	0.542689	0.818871	0.148366
TCGA-GC-A3I6	0.589656	0.607152	0.316469	0.0861668	0.212592	0.504259	0.842012	0.149553
TCGA-XF-A9SW	0.900246	0.589924	0.356083	0.203676	0.205117	0.448059	0.889027	0.176054
TCGA-CU-A0YR	0.610452	0.628333	0.331069	0.12118	0.280628	0.507593	0.896542	0.237145
TCGA-DK-A3IM	0.441301	0.604849	0.283965	0.091784	0.169899	0.534012	0.85866	0.147318
TCGA-GC-A3RD	0.432506	0.597835	0.325553	0.105814	0.269677	0.428612	0.855339	0.170793
TCGA-HQ-A5NE	0.726981	0.589872	0.330298	0.130553	0.221562	0.543696	0.799742	0.143965
TCGA-G2-A3IB	0.480941	0.604672	0.309154	0.128672	0.222873	0.5486	0.807422	0.120707
TCGA-FD-A62N	0.81202	0.60186	0.329925	0.138232	0.175933	0.514652	0.845966	0.136682
TCGA-DK-AA6U	0.235787	0.609845	0.281982	0.115292	0.246233	0.460968	0.863337	0.119042
TCGA-BT-A2LD	0.576707	0.569888	0.29297	0.157421	0.22551	0.472812	0.835975	0.0917743
TCGA-BT-A20U	0.623833	0.624287	0.337861	0.128641	0.243343	0.556814	0.883804	0.203599
TCGA-GV-A3JX	0.363693	0.592022	0.331971	0.161952	0.268366	0.473883	0.806719	0.190828
TCGA-DK-A1AB	0.86925	0.599535	0.329463	0.133129	0.20577	0.462213	0.777123	0.164244
TCGA-SY-A9G5	0.753339	0.569056	0.302861	0.0785338	0.146781	0.430361	0.806689	0.0724648
TCGA-PQ-A6FN	0.596092	0.628893	0.30593	0.0896946	0.172837	0.568337	0.926029	0.172067
TCGA-XF-A9SU	0.737178	0.599792	0.34769	0.114542	0.2281	0.500316	0.886181	0.181463
TCGA-BL-A5ZZ	0.966796	0.599747	0.388699	0.184699	0.18867	0.528345	0.840963	0.172693
TCGA-S5-AA26	0.253531	0.607665	0.260788	0.0448991	0.243161	0.423587	0.909215	0.131308
TCGA-C4-A0EZ	0.340354	0.536072	0.247174	0.236228	0.100267	0.485977	0.869272	0.0103684
TCGA-FD-A6TH	0.657617	0.589901	0.35329	0.159892	0.249002	0.500743	0.832607	0.185217
TCGA-GU-A766	0.61528	0.618816	0.302783	0.0817357	0.148835	0.546858	0.879854	0.146143
TCGA-CU-A0YN	0.676026	0.570712	0.301273	0.0971885	0.203743	0.500475	0.779723	0.101329
TCGA-FD-A5BS	0.832231	0.603532	0.328511	0.116163	0.214357	0.49292	0.863742	0.188431
TCGA-K4-A6FZ	0.542297	0.60383	0.327496	0.13362	0.23742	0.555278	0.835841	0.163121
TCGA-DK-A3IS	0.219507	0.611039	0.287622	0.111424	0.225442	0.510489	0.891146	0.118061
TCGA-DK-A1A7	0.382503	0.598557	0.249335	0.102648	0.201968	0.413883	0.913495	0.092158
TCGA-2F-A9KP	0.28027	0.646764	0.342469	0.09605	0.247876	0.45095	0.859148	0.166978
TCGA-FD-A5BU	0.786057	0.594537	0.32323	0.143454	0.208251	0.531189	0.83524	0.174345
TCGA-XF-AAMJ	0.924369	0.598551	0.387554	0.151279	0.235534	0.45608	0.817964	0.18699
TCGA-4Z-AA7S	0.306503	0.595887	0.320079	0.11352	0.257937	0.470426	0.893357	0.187469
TCGA-DK-AA6Q	0.358944	0.602458	0.314822	0.103472	0.199462	0.553915	0.876006	0.151587
TCGA-H4-A2HO	0.397189	0.654186	0.306915	0.146277	0.31465	0.406135	0.926016	0.218279
TCGA-DK-A3X2	0.150979	0.621283	0.304992	0.168262	0.191196	0.498766	0.931562	0.153425
TCGA-DK-A1AF	0.933163	0.562135	0.373408	0.192156	0.252717	0.479793	0.800739	0.205251
TCGA-DK-AA6R	0.616696	0.583782	0.292217	0.108302	0.19529	0.514327	0.855916	0.103926
TCGA-GC-A3WC	0.507365	0.637649	0.320657	0.140672	0.210894	0.532141	0.889416	0.23336
TCGA-FD-A5BZ	0.906451	0.574023	0.397383	0.162391	0.238301	0.439562	0.820597	0.215011
TCGA-ZF-AA4W	0.460611	0.632301	0.281853	0.0939122	0.161941	0.56053	0.918892	0.149888
TCGA-KQ-A41R	0.21162	0.615751	0.259462	0.0556494	0.238273	0.405563	0.891251	0.158729
TCGA-G2-AA3F	0.302576	0.624933	0.313233	0.107895	0.259167	0.428441	0.840864	0.121061
TCGA-ZF-AA5N	0.353337	0.618632	0.291872	0.101047	0.2413	0.538285	0.897773	0.134527
TCGA-FD-A3SJ	0.521097	0.63645	0.304363	0.12577	0.237242	0.492248	0.868976	0.156679
TCGA-GD-A2C5	0.543793	0.60613	0.313333	0.106024	0.251115	0.441531	0.861541	0.155362
TCGA-4Z-AA84	0.440783	0.652119	0.283309	0.157721	0.230054	0.528379	0.868954	0.150964
TCGA-XF-A8HH	0.638904	0.609405	0.333211	0.105587	0.239387	0.421889	0.842248	0.139913
TCGA-KQ-A41N	0.377721	0.619421	0.296781	0.0449783	0.213785	0.497474	0.872663	0.173394
TCGA-ZF-AA5P	0.834766	0.601301	0.347245	0.205512	0.213089	0.432953	0.857712	0.13592
TCGA-XF-A9SL	0.801043	0.589535	0.361451	0.213501	0.241	0.431048	0.869518	0.157294
TCGA-BT-A20O	0.778602	0.622046	0.367966	0.181313	0.231301	0.548932	0.840489	0.204297
TCGA-DK-A1A5	0.746	0.578945	0.357858	0.101045	0.222728	0.481679	0.804434	0.114879
TCGA-ZF-AA4T	0.255248	0.606608	0.298281	0.0849534	0.233969	0.467838	0.888068	0.124322
TCGA-DK-AA71	0.353076	0.652603	0.308358	0.12489	0.261927	0.497365	0.926212	0.136332
TCGA-GD-A3OP	0.573904	0.58785	0.313651	0.140692	0.279943	0.406431	0.833731	0.161644
TCGA-FD-A43N	0.631355	0.593269	0.325875	0.0887131	0.23245	0.409311	0.828007	0.150602
TCGA-FD-A3B6	0.61794	0.594924	0.295798	0.0814009	0.161003	0.544693	0.830642	0.145894
TCGA-DK-A6AW	0.400204	0.641158	0.315679	0.137176	0.241105	0.450738	0.949646	0.154967
TCGA-GD-A76B	0.304579	0.624072	0.310591	0.082819	0.258556	0.447913	0.905887	0.135128
TCGA-DK-A3WY	0.651108	0.594258	0.303294	0.16048	0.163835	0.529449	0.867644	0.124687
TCGA-FD-A3NA	0.637117	0.621469	0.345546	0.10009	0.256047	0.536516	0.828514	0.210163
TCGA-XF-AAN1	0.265389	0.619723	0.332237	0.108715	0.231052	0.517212	0.923059	0.146553
TCGA-XF-AAMQ	0.436204	0.588836	0.310091	0.106484	0.227325	0.474968	0.829432	0.180189
TCGA-DK-A1A6	0.379986	0.608646	0.287622	0.0688735	0.209654	0.496387	0.869663	0.0972383
TCGA-G2-A3VY	0.0731227	0.587432	0.288984	0.136319	0.258339	0.379256	0.786809	0.101582
TCGA-UY-A8OC	0.864494	0.577328	0.338712	0.111172	0.161516	0.494568	0.858737	0.124711
TCGA-E7-A3X6	0.48804	0.592675	0.30155	0.108569	0.212609	0.488731	0.84466	0.167134
TCGA-CF-A47S	0.269012	0.621166	0.298505	0.070185	0.249683	0.440125	0.899165	0.185948
TCGA-XF-AAMY	0.669704	0.572751	0.32308	0.148378	0.239269	0.442182	0.80635	0.129674
TCGA-FJ-A3Z7	0.648523	0.58075	0.293573	0.130413	0.212042	0.356849	0.839759	0.0963587
TCGA-XF-A9SZ	0.746239	0.596827	0.332689	0.0922148	0.224721	0.430675	0.846093	0.152608
TCGA-DK-AA6T	0.231731	0.61541	0.22074	0.0814834	0.153312	0.516077	0.939404	0.0698422
TCGA-XF-A9SY	0.859836	0.599625	0.373611	0.140106	0.154221	0.550754	0.798439	0.140477
TCGA-CF-A9FL	0.620959	0.593757	0.346067	0.0939616	0.228134	0.433253	0.874553	0.11522
TCGA-4Z-AA7R	0.426756	0.618256	0.316824	0.0879058	0.244643	0.465682	0.884354	0.101414
TCGA-XF-A8HE	0.541603	0.61354	0.32047	0.143681	0.184362	0.515815	0.869726	0.17682
TCGA-DK-A1AE	0.371788	0.658691	0.312642	0.11797	0.19423	0.571449	0.922069	0.179195
TCGA-XF-A9T2	0.690523	0.632687	0.324369	0.0905857	0.178185	0.501457	0.882627	0.142308
TCGA-BL-A3JM	0.473889	0.60928	0.318803	0.159912	0.190422	0.525498	0.872374	0.132767
TCGA-XF-AAMX	0.460817	0.57759	0.325728	0.0346886	0.217736	0.449263	0.844038	0.17035
TCGA-H4-A2HQ	0.301283	0.592509	0.299513	0.146732	0.214892	0.481807	0.861094	0.148946
TCGA-PQ-A6FI	0.476862	0.605771	0.27733	0.119068	0.149695	0.576498	0.897354	0.144581
TCGA-G2-AA3C	0.542343	0.624016	0.333064	0.148885	0.20146	0.581839	0.92143	0.21865
TCGA-CF-A5U8	0.204289	0.624272	0.307601	0.109801	0.240512	0.438513	0.930677	0.120326
TCGA-C4-A0F0	0.665798	0.653925	0.343197	0.153288	0.174719	0.626164	0.95813	0.192965
TCGA-XF-A8HF	0.519647	0.641903	0.321214	0.0599008	0.242829	0.495758	0.908901	0.162984
TCGA-DK-A1AG	0.288718	0.600154	0.307489	0.110731	0.211078	0.489513	0.862756	0.142814
TCGA-DK-A3IQ	1	0.53914	0.378383	0.215436	0.188996	0.432174	0.777418	0.114128
TCGA-FJ-A3Z9	0.261585	0.617257	0.294181	0.084239	0.26952	0.506749	0.890118	0.14328
TCGA-DK-A3IU	0.775413	0.562601	0.332133	0.160636	0.200831	0.454702	0.802388	0.137121
TCGA-GD-A3OS	0.824491	0.578408	0.354363	0.197242	0.146647	0.500353	0.793359	0.170399
TCGA-GC-A3YS	0.817519	0.590527	0.339269	0.0987051	0.170581	0.497083	0.854731	0.177762
TCGA-GC-A3OO	0.651392	0.590367	0.333221	0.186066	0.269378	0.48633	0.830315	0.218587
TCGA-DK-A3IN	0.781048	0.566791	0.361633	0.0971503	0.212476	0.504824	0.793954	0.188616
TCGA-DK-A3WW	0.549513	0.627803	0.316515	0.116011	0.162821	0.537223	0.90609	0.16834
TCGA-DK-A1A3	0.619432	0.59603	0.339182	0.131209	0.243877	0.447922	0.805569	0.186014
TCGA-FD-A43P	0.484131	0.601725	0.307367	0.0827963	0.205753	0.459976	0.80254	0.110263
TCGA-E7-A3Y1	0.26001	0.617229	0.278254	0.0787075	0.195384	0.407699	0.957509	0.0958328
TCGA-XF-A9SK	0.747255	0.587834	0.341234	0.0768298	0.217761	0.395555	0.839466	0.136365
